# Supplementary material for: Relationship Between Body Composition and Physical Literacy in Chilean Children (10 to 16 Years): An Assessment Using CAPL-2
Source: J Clin Med. 2024 Nov 21;13(23):7027. doi: 10.3390/jcm13237027 (PMC11642184; doi:10.3390/jcm13237027)
Supplement: Supplementary file 1 [file jcm-13-07027-s001.zip]

Archive with 1 entries (1 files):
- jcm-3246464-supplementary.csv
