# Supplementary material for: Relationship Between Body Composition and Physical Literacy in Chilean Children (10 to 16 Years): An Assessment Using CAPL-2
Source: J Clin Med. 2024 Nov 21;13(23):7027. doi: 10.3390/jcm13237027 (PMC11642184; doi:10.3390/jcm13237027)
Supplement: Supplementary file 1 [file jcm-13-07027-s001.zip › jcm-3246464-supplementary.csv]

ID	SEX	AGE	MOTLEV	KNOLEV	HEIGHT	WEIGHT	BMI	NUTCAT	AGELEV
1	1	13	2	3	176	54	17.43	2	2
2	2	13	1	4	154	53	22.35	3	2
3	1	13	1	3	146	37	17.36	2	2
4	1	13	1	2	174	55.7	18.4	3	2
5	2	15	4	3	160	42.7	16.68	1	2
6	1	13	3	1	169	67.7	23.7	3	2
7	1	13	2	4	164	50.4	18.74	3	2
8	2	14	1	3	155	40	16.65	1	2
9	1	13	1	4	166	57	20.69	2	2
10	2	13	1	4	153	44	18.8	2	2
11	2	14	1	3	165	54.6	20.06	2	2
12	1	13	1	4	168	57	20.2	2	2
13	1	14	2	4	159	47.4	18.75	2	2
14	1	14	4	4	171	60	20.52	2	2
15	1	13	4	4	154	46.5	19.61	2	2
16	1	13	4	4	165	43.5	15.98	1	2
17	1	13	4	4	162	58.1	22.14	3	2
18	1	13	4	4	171	53.7	18.36	2	2
19	1	13	1	3	176	79.3	25.6	3	2
20	2	14	1	4	153	75.9	32.42	3	2
21	2	14	1	1	167	69.5	24.92	2	2
22	2	13	1	3	152	46.6	20.17	2	2
23	1	15	1	2	140	58.8	30	3	2
24	1	13	4	1	168	53	18.78	2	2
25	1	13	1	1	165	71.9	26.41	3	2
26	2	13	1	1	164	66.5	24.72	3	2
27	2	14	2	2	168	49.2	17.43	2	2
28	1	14	2	2	172	69.7	23.56	3	2
29	2	15	2	4	162	60	22.86	2	2
30	2	15	1	2	154	64	26.99	3	2
31	1	14	1	4	174	58	19.16	2	2
32	2	13	3	4	159	49.7	19.66	2	2
33	2	13	4	4	165	56	20.57	2	2
34	2	13	3	4	161	54	20.83	2	2
35	2	13	4	4	149	52.1	23.47	3	2
36	1	15	1	1	180	114	35.19	3	2
37	1	15	1	1	160	84	32.81	3	2
38	1	15	3	3	169	55.6	19.47	2	2
39	1	14	1	4	173	83	27.73	3	2
40	1	15	4	1	163	50.3	18.93	2	2
41	1	14	4	2	170	49.5	17.13	2	2
42	1	14	4	1	157	47.2	19.15	2	2
43	2	14	1	1	150	61	27.11	3	2
44	1	15	3	4	175	86	28.08	3	2
45	1	14	1	3	178	104	32.82	3	2
46	1	13	1	3	167	101	36.21	3	2
47	1	13	1	3	174	90	29.73	3	2
48	1	13	1	3	171	83	28.38	3	2
49	1	13	1	3	162	57	21.72	3	2
50	2	13	1	4	159	51.7	20.45	2	2
51	1	13	3	4	161	41	15.82	1	2
52	2	13	1	4	153	47.9	20.46	2	2
53	1	14	1	4	160	54.2	21.17	2	2
54	1	14	3	3	163	60.8	22.88	3	2
55	2	13	2	4	159	40.3	15.94	1	2
56	1	13	2	4	173	88.9	29.7	3	2
57	1	13	3	3	171	65	22.23	3	2
58	1	15	4	2	166	52.1	18.91	1	2
59	2	14	1	1	152	48	20.78	2	2
60	1	16	1	4	170	68	23.53	2	2
61	2	13	2	4	158	51.8	20.75	2	2
63	2	13	2	3	159	48.1	19.03	2	2
64	2	14	4	4	158	58.3	23.35	3	2
65	2	13	1	3	138	39	20.48	2	2
66	2	13	4	4	155	55.5	23.1	3	2
67	1	14	1	1	166	47.8	17.35	2	2
68	2	13	2	3	155	61	25.39	3	2
69	1	13	4	1	159	35	13.84	1	2
70	1	13	1	3	170	63	21.8	3	2
71	2	15	3	1	160	50	19.5	1	2
72	1	14	3	3	170	62	21.45	2	2
73	1	12	3	3	175	59.5	19.43	3	1
74	1	14	1	4	166	62.3	22.61	3	2
76	1	13	3	1	170	53.9	18.65	2	2
77	1	13	2	2	138	33.3	17.49	2	2
78	1	13	2	3	170	61.5	21.28	3	2
78	1	13	2	3	170	61.5	21.28	3	2
79	1	12	4	4	161	56.2	21.68	3	1
80	1	13	3	4	160	53.9	21.05	3	2
81	1	12	1	3	151	56.9	24.96	3	1
83	1	12	1	3	164	54	20.08	3	1
87	1	12	2	2	156	57	23.42	3	1
88	2	12	2	3	155	59	24.56	3	1
89	2	12	1	3	153	50.2	21.44	3	1
90	1	12	2	4	170	33.2	11.49	1	1
91	1	13	3	4	171	55.5	18.98	2	2
92	1	13	3	4	183	56.7	16.93	2	2
93	2	13	1	4	160	45	17.58	1	2
94	1	12	2	2	150	37.8	16.8	1	1
95	1	14	3	3	173	85	28.4	3	2
96	1	13	4	3	165	70	25.71	3	2
97	1	12	2	1	150	43.1	19.16	2	1
98	2	12	1	1	150	45.1	20.04	2	1
100	1	12	1	1	145	45	21.4	3	1
101	2	12	2	4	155	47	19.56	2	1
102	1	13	3	1	166	61	22.14	3	2
103	2	13	1	2	152	55	23.81	3	2
104	1	12	2	4	161	52.4	20.22	3	1
105	1	16	2	4	175	70	22.86	2	2
106	1	13	4	2	166	45.5	16.51	1	2
107	1	13	4	4	160	65	25.39	3	2
108	1	13	3	4	149	40.3	18.15	2	2
109	1	12	2	3	151	41	17.98	2	1
110	2	12	3	4	160	47	18.36	2	1
111	1	12	2	3	164	50	18.59	2	1
112	1	13	1	2	157	80.6	32.7	3	2
113	1	12	2	1	181	82	25.03	3	1
114	1	12	4	3	160	43.3	16.91	2	1
115	1	12	1	1	167	60	21.51	3	1
116	2	13	3	2	149	40	18.02	2	2
117	2	13	1	1	147	43	19.9	3	2
118	2	13	2	1	158	46	18.43	2	2
119	1	13	2	2	166	52	18.87	2	2
120	1	13	3	1	182	83	25.06	3	2
121	1	12	4	4	158	42.5	17.02	1	1
122	1	12	2	4	157	63.9	25.92	3	1
123	1	13	4	3	166	79	28.67	3	2
124	2	14	3	2	160	60.8	23.75	3	2
125	2	12	3	3	164	41	15.24	1	1
126	1	14	3	4	167	46	16.49	1	2
127	1	11	3	1	135	30	16.46	1	1
128	2	11	4	2	164	72	26.77	3	1
129	1	12	1	1	149	41.5	18.69	2	1
130	1	11	3	2	146	31.4	14.73	1	1
131	1	12	1	3	160	59.5	23.24	3	1
132	1	11	4	2	149	48.1	21.67	3	1
133	1	12	1	1	148	35.5	16.21	1	1
134	2	13	3	1	168	60	21.26	2	2
135	1	11	2	1	155	51	21.23	3	1
136	1	11	3	3	165	63	23.14	3	1
137	2	12	2	1	170	61	21.11	3	1
138	1	12	2	2	143	34	19.38	2	1
138	1	12	4	4	173	58	16.63	1	1
139	1	11	3	3	143	40	19.56	3	1
140	1	12	3	2	150	50	22.22	3	1
141	1	11	4	1	148	41	18.72	2	1
142	2	11	3	3	165	71	26.08	3	1
143	1	11	1	1	149	57.8	26.03	3	1
144	2	12	1	3	158	53.8	21.55	3	1
145	2	12	1	3	154	51	21.5	3	1
146	2	12	1	4	137	31	16.52	1	1
147	2	11	1	3	154	47	19.82	2	1
148	2	12	2	3	152	47	20.34	2	1
150	1	11	4	2	149	31.8	14.32	1	1
151	1	12	3	2	161	53	20.45	3	1
152	2	12	3	3	165	61	22.41	3	1
153	2	11	1	3	156	61	25.07	3	1
154	1	12	1	3	170	72	24.91	3	1
155	2	12	1	1	153	55	23.5	3	1
156	1	13	1	1	160	69	26.95	3	2
157	1	11	4	1	146	44.8	21.02	3	1
158	1	13	1	1	166	72	26.13	3	2
159	1	12	3	2	143	32.7	15.99	1	1
160	1	12	4	3	151	38.1	16.71	1	1
161	1	11	3	1	150	38	16.89	1	1
162	1	12	1	1	153	71	30.33	3	1
163	2	11	4	4	156	42.2	17.34	2	1
164	1	12	1	1	156	52	21.37	3	1
165	2	11	4	1	141	35.8	18.01	2	1
166	2	11	3	4	157	46	18.66	2	1
167	2	12	1	3	133	53	29.96	3	1
168	1	14	3	1	167	42	15.06	1	2
169	2	13	4	1	163	48.2	18.14	2	2
170	2	11	4	4	149	41	18.47	2	1
171	2	11	3	4	152	53	22.94	3	1
172	1	12	1	4	142	44.4	22.02	3	1
173	2	12	1	4	150	51.4	22.84	3	1
174	2	11	1	1	149	40	18.02	2	1
175	1	11	3	1	143	32	15.65	2	1
176	1	12	1	1	168	75.8	26.86	3	1
177	1	12	4	4	166	46.2	16.77	1	1
178	2	11	4	4	164	52	19.33	2	1
179	1	11	4	3	155	42.4	17.65	2	1
180	1	11	4	1	153	50	21.36	3	1
181	1	11	1	1	142	42.6	21.13	3	1
182	1	12	3	1	151	41	17.98	2	1
183	1	11	3	1	158	70	28.04	3	1
184	1	11	2	2	153	47.4	20.25	3	1
185	2	11	2	2	154	35.3	14.88	1	1
186	1	10	3	2	149	55.8	25.13	3	1
187	2	10	3	3	154	51.2	21.59	3	1
188	1	10	4	3	153	49.3	21.06	3	1
189	1	10	3	1	153	49	20.93	3	1
190	1	10	3	1	148	43.9	20.04	3	1
191	2	11	1	1	151	56	24.56	3	1
192	2	11	1	1	154	54	22.77	3	1
193	2	11	3	3	150	39.5	17.56	2	1
194	1	11	4	2	144	32.4	15.63	2	1
195	1	11	2	1	144	31.9	15.38	1	1
196	1	11	4	4	142	34.9	17.31	2	1
198	2	10	4	3	138	39.3	20.64	3	1
199	1	10	1	2	143	45.2	22.1	3	1
200	1	10	1	3	150	61.4	27.29	3	1
201	1	10	2	1	156	63.1	25.93	3	1
202	2	10	4	1	167	78.4	28.11	3	1
203	1	11	4	3	146	49.6	23.27	3	1
204	1	11	4	3	151	42.4	18.6	2	1
205	2	11	1	2	151	49.2	21.58	3	1
206	1	10	2	1	139	39.6	20.5	3	1
207	1	11	4	2	150	52	23.11	3	1
208	2	11	3	1	144	44.4	21.41	3	1
209	2	10	1	3	140	35.4	18.06	2	1
210	2	11	1	3	163	67	25.22	3	1
211	1	12	4	1	161	49.3	19.02	2	1
212	1	10	4	4	142	33.8	16.76	2	1
213	2	10	2	4	153	41	17.51	2	1
215	1	10	3	2	132	27.7	15.9	2	1
216	1	11	3	1	150	65	28.89	3	1
217	1	10	1	1	148	47.7	21.78	3	1
218	1	10	4	4	148	61.1	27.89	3	1
219	1	10	3	3	140	49	25	3	1
220	1	10	2	1	143	32.5	15.89	2	1
221	2	11	1	1	145	48	22.83	3	1
222	1	10	4	4	143	34.3	16.77	2	1
223	1	10	3	1	142	44.5	22.07	3	1
224	1	12	4	1	153	53	22.64	3	1
225	2	12	3	1	158	78	31.24	3	1
226	2	11	2	1	151	50	21.93	3	1
227	2	11	2	3	153	51	21.79	3	1
228	2	10	2	2	150	80	35.56	3	1
229	2	10	4	4	143	42.6	20.83	3	1
230	2	10	3	3	146	34.4	16.14	2	1
231	2	11	1	1	156	46	18.9	2	1
232	1	10	4	4	153	46	19.65	3	1
233	2	11	1	1	153	51.1	21.83	3	1
234	2	10	1	3	146	70	32.84	3	1
235	1	11	3	1	141	39.6	19.92	3	1
236	1	11	1	1	150	47.8	21.24	3	1
237	2	11	3	2	153	39.5	16.87	2	1
238	2	10	1	1	140	36	18.37	2	1
239	1	11	4	1	163	64.9	24.43	3	1
240	1	11	3	1	154	63	26.56	3	1
241	2	11	3	4	156	42	17.26	2	1
242	1	12	1	3	163	46.8	17.61	2	1
243	2	11	4	1	148	56.7	25.89	3	1
244	2	11	3	1	156	60.6	24.9	3	1
245	2	11	1	3	150	56	24.89	3	1
246	1	12	2	4	160	42	16.41	2	1
247	2	11	2	1	152	55	23.81	3	1
248	1	12	2	4	159	48	18.99	2	1
249	2	11	1	3	156	50	20.55	3	1
250	1	11	4	2	151	42.2	18.51	2	1
251	1	12	4	3	176	86	27.76	3	1
252	2	12	1	4	146	55.4	25.99	3	1
253	1	11	4	3	161	75	28.93	3	1
254	1	11	4	3	156	46.2	18.98	2	1
255	1	10	2	2	147	55.1	25.5	3	1
255	1	11	4	2	157	62	25.15	3	1
256	2	11	2	2	153	42	17.94	2	1
257	2	12	3	1	154	46	19.4	2	1
258	2	12	4	3	158	45.1	18.07	2	1
259	2	11	2	3	145	37.4	17.79	2	1
260	2	12	3	3	156	44.4	18.24	2	1
261	2	12	2	3	157	39	15.82	1	1
262	2	12	3	1	146	38.4	18.01	2	1
263	1	14	3	3	159	73.8	29.19	3	2
264	1	13	4	4	172	70	23.66	3	2
265	1	13	3	4	164	64	23.8	3	2
266	1	14	1	3	174	86.2	28.47	3	2
267	1	14	3	3	170	61.8	21.38	2	2
268	1	14	3	4	169	70.3	24.61	3	2
269	1	14	3	4	162	45	17.15	1	2
270	1	13	3	4	151	38.4	16.84	2	2
271	2	13	3	3	155	49.7	20.69	2	2
272	2	13	2	1	169	50.9	17.82	2	2
273	2	13	3	3	162	58	22.1	3	2
274	1	14	2	3	169	68	23.81	3	2
275	1	14	2	3	175	65.6	21.42	2	2
276	1	14	3	3	175	64	20.9	2	2
277	2	13	4	2	164	118	43.87	3	2
278	2	14	2	2	157	60.5	24.54	3	2
279	2	13	3	4	156	50	20.55	2	2
280	2	14	1	1	154	49	20.66	2	2
281	2	13	2	3	162	57	21.72	2	2
282	1	13	4	4	166	48	17.42	2	2
283	1	13	4	4	151	42.9	18.81	2	2
284	2	14	4	4	160	58	22.66	3	2
285	2	12	1	1	150	43	19.11	2	1
286	1	12	4	4	154	48	20.24	3	1
287	2	13	4	4	152	51.8	22.42	3	2
288	1	12	2	2	159	67.4	26.66	3	1
289	2	12	2	4	162	69	26.29	3	1
290	2	12	3	4	154	47.8	20.16	2	1
291	1	12	1	1	169	84.7	29.66	3	1
292	1	12	2	3	147	54	24.99	3	1
293	1	14	1	4	172	68.4	23.12	3	2
294	2	12	4	3	158	43	17.22	1	1
295	2	13	1	4	169	45.2	15.83	1	2
296	2	13	1	3	162	64	24.39	3	2
297	2	13	3	3	167	84	30.12	3	2
298	2	13	4	3	161	53.4	20.6	2	2
299	1	13	4	2	155	44.4	18.48	2	2
300	1	12	3	4	163	78.9	29.7	3	1
301	2	13	3	3	170	75.4	26.09	3	2
302	2	12	2	4	153	65.1	27.81	3	1
303	1	12	2	2	150	38.4	17.07	1	1
304	1	13	2	3	174	88.4	29.2	3	2
305	1	14	3	3	164	50	18.59	2	2
306	1	13	2	3	158	37.3	14.94	1	2
308	2	13	1	3	167	58.6	21.01	2	2
309	1	10	3	2	156	73.8	30.33	3	1
310	2	10	1	1	140	38.2	19.49	3	1
311	2	10	4	3	151	40.3	17.67	2	1
312	2	10	4	2	151	40	17.54	2	1
313	1	11	4	1	150	39	17.33	2	1
314	2	10	4	1	139	33.5	17.34	2	1
315	1	11	2	1	143	36.5	17.85	2	1
316	1	10	2	3	135	28.2	15.47	2	1
317	2	10	1	1	155	48.3	20.1	3	1
318	2	11	2	1	143	52.2	25.53	3	1
319	2	10	2	1	150	42.4	18.84	3	1
320	1	10	4	1	150	49	21.78	3	1
321	2	10	3	4	150	33.7	14.98	1	1
322	2	10	3	4	151	45.1	19.78	3	1
323	2	10	3	3	143	53.1	25.97	3	1
324	1	11	4	2	158	51.4	20.59	3	1
325	2	10	3	1	140	40	20.41	3	1
326	1	10	3	1	136	32.9	17.79	2	1
327	2	11	3	1	149	44.7	20.13	3	1
328	2	10	2	1	145	63.8	30.34	3	1
329	1	10	2	1	141	40	20.12	3	1
330	2	11	4	3	140	33.8	17.24	2	1
331	1	10	4	2	138	42	22.05	3	1
332	2	11	1	1	156	55	22.6	3	1
333	1	11	4	2	144	40	19.29	2	1
334	2	10	2	3	157	44.4	18.01	2	1
335	1	10	4	1	133	49.3	27.87	3	1
336	1	10	3	3	144	34	16.4	2	1
337	1	11	4	1	135	29	15.91	2	1
338	2	10	3	4	146	43.9	20.59	3	1
339	1	11	3	3	143	36.9	18.04	2	1
340	1	11	4	3	149	53.5	24.1	3	1
341	2	11	2	4	153	54.4	23.24	3	1
342	2	10	4	3	140	33.9	17.3	2	1
343	1	11	3	1	151	39.6	17.37	2	1
344	2	11	4	1	146	39.8	18.67	2	1
345	1	10	4	1	135	38	20.85	3	1
346	1	10	3	4	131	33.2	19.35	3	1
347	2	10	4	3	140	31	15.82	2	1
348	2	11	3	3	149	45.6	20.54	3	1
349	1	11	2	3	141	57	28.67	3	1
350	2	12	3	1	149	50	22.52	3	1
351	1	11	3	3	155	36.7	15.28	1	1
352	1	11	3	1	140	33	16.84	2	1
353	2	11	2	3	149	59	26.58	3	1
354	1	10	4	1	147	32.8	15.18	2	1
355	2	10	1	3	148	53.4	24.38	3	1
357	2	11	3	1	156	75	30.82	3	1
358	1	11	1	3	142	39.8	19.74	3	1
359	1	12	4	3	150	49.1	21.82	3	1
360	1	11	3	3	139	37.4	19.36	3	1
361	2	12	1	4	143	35	17.12	1	1
362	2	12	3	3	157	52.7	21.38	3	1
363	1	12	2	4	162	68.3	26.02	3	1
364	1	12	1	1	158	55.3	22.15	3	1
365	1	12	2	1	147	50	23.14	3	1
366	1	11	4	4	153	47	20.08	3	1
367	1	12	2	4	164	73.6	27.36	3	1
368	2	13	3	4	155	55	22.89	3	2
369	2	12	3	4	157	48.1	19.51	2	1
370	1	11	4	2	162	62	23.62	3	1
371	2	13	1	4	168	58	20.55	2	2
372	1	11	4	1	147	35.7	16.52	2	1
373	1	11	1	1	142	50.2	24.9	3	1
374	1	11	2	2	144	49.4	23.82	3	1
375	1	12	4	4	155	47.5	19.77	2	1
376	2	12	2	3	158	49.4	19.79	2	1
377	1	11	1	1	157	60	24.34	3	1
378	2	11	2	4	157	45.4	18.42	2	1
379	1	13	4	3	172	63.7	21.53	3	2
380	1	13	3	4	162	41.1	15.66	1	2
381	1	14	4	3	173	108.3	36.19	3	2
382	1	12	4	3	153	68.6	29.3	3	1
383	2	13	3	4	152	60.1	26.01	3	2
384	2	12	3	4	154	48.4	20.41	2	1
385	1	13	1	4	174	59	19.49	2	2
386	1	12	4	3	152	42.7	18.48	2	1
387	1	12	1	4	140	37.5	19.13	2	1
388	2	11	3	3	150	58.6	26.04	3	1
389	2	11	1	1	152	45.4	19.65	2	1
390	1	11	2	1	148	48.2	22.01	3	1
391	2	12	3	3	160	50.1	19.57	2	1
392	1	13	2	1	152	55.5	24.02	3	2
393	1	11	3	3	150	49.6	22.04	3	1
394	1	11	4	1	154	51.4	21.67	3	1
395	1	12	3	2	163	62	23.34	3	1
396	1	12	3	3	152	36	15.58	1	1
397	2	12	4	4	159	43.7	17.29	1	1
398	2	12	3	3	149	65.2	29.37	3	1
399	2	13	1	4	150	57	25.33	3	2
400	2	13	3	3	149	40	18.02	2	2
401	1	12	2	4	150	47	20.89	3	1
402	1	14	4	1	167	51	18.29	2	2
403	2	13	2	4	148	47	21.46	2	2
404	2	12	1	4	162	60	22.86	3	1
405	1	12	2	1	153	38	16.23	1	1
406	1	11	3	3	143	43.8	21.42	3	1
407	1	14	2	4	160	58.2	22.73	3	2
408	2	11	3	4	153	62.7	26.78	3	1
409	1	13	3	4	174	80.8	26.69	3	2
410	2	13	2	3	147	64	29.62	3	2
411	1	14	2	4	171	81.2	27.77	3	2
412	1	13	2	4	169	66.3	23.21	3	2
413	2	13	1	3	156	50.2	20.63	2	2
414	1	13	4	4	160	50	19.53	2	2
415	2	12	2	3	156	42	17.26	1	1
416	1	12	4	3	151	44.9	19.69	2	1
417	1	12	4	3	163	68.1	25.63	3	1
418	2	13	1	3	158	83.5	33.45	3	2
419	1	13	2	3	155	60.7	25.27	3	2
420	1	12	2	4	157	65	26.37	3	1
421	2	12	1	4	159	64	25.32	3	1
422	2	12	2	3	149	43.4	19.55	2	1
423	2	13	4	3	151	49.3	21.62	2	2
424	1	14	1	4	151	35.9	15.74	1	2
425	1	12	1	1	158	66	26.44	3	1
426	2	13	4	4	154	57	24.03	3	2
427	2	13	1	4	151	40.5	17.76	1	2
428	1	14	4	4	170	62.7	21.7	2	2
429	2	12	3	4	159	59	23.34	3	1
430	1	13	2	3	160	77	30.08	3	2
431	1	14	2	3	187	80.5	23.02	3	2
432	2	13	4	4	153	47.9	20.46	2	2
433	1	12	1	3	161	57	21.99	3	1
434	1	14	1	3	170	70.9	24.53	3	2
435	1	13	2	3	150	56.8	25.24	3	2
436	1	12	1	2	160	79.2	30.94	3	1
437	2	12	1	3	151	50.7	22.24	3	1
438	1	14	2	4	156	53.3	21.9	3	2
439	2	13	2	4	155	53.5	22.27	3	2
440	1	14	1	1	155	54.4	22.64	3	2
442	2	14	1	4	158	55	22.03	3	2
443	1	13	2	4	170	56.1	19.41	2	2
444	1	13	4	3	164	72.5	26.96	3	2
445	1	13	3	4	171	105	35.91	3	2
446	1	14	4	3	159	45	17.8	2	2
447	1	13	3	3	169	61.1	21.39	3	2
448	2	14	1	1	164	61.1	22.72	3	2
449	1	13	4	4	158	44	17.63	2	2
